# Supplementary material for: Evolutionary Mode and Functional Divergence of Vertebrate NMDA Receptor Subunit 2 Genes
Source: PLoS One. 2010 Oct 14;5(10):e13342. doi: 10.1371/journal.pone.0013342 (PMC2954789; doi:10.1371/journal.pone.0013342)
Supplement: Table S1 — NR2 subunit genes in different species. Chicken GRIN2C gene was identified to reside in 10.46 m of chicken Chromosome 18, because of the sequenced gap of this location, only 7 exons was obtained using GENSCAN prediction. (0.03 MB XLS) [file pone.0013342.s001.xls]

## Sheet: NR2 subunit genes
Table S1 NR2 subunit genes in different species
Species	Gene name	Ensemble Gene name	Ensembl gene ID	No. of exons	Transcript length (bp)	Peptide length (aa)	Genome location
Homo sapiens	GRIN2A	GRIN2A	ENSG00000183454	13	5031	1464	Chromosome 16: 9,847,261-10,276,611
	GRIN2B	GRIN2B	ENSG00000150086	13	6238	1484	Chromosome 12: 13,714,144-14,133,053
	GRIN2C	GRIN2C	ENSG00000161509	13	4261	1233	Chromosome 17: 72,838,162-72,856,966
	GRIN2D	GRIN2D	ENSG00000105464	13	5092	1336	Chromosome 19: 48,898,132-48,948,187
Mus musculus	Grin2a	Grin2a	ENSMUSG00000059003	12	4512	1464	Chromosome 16: 9,577,803-9,995,014
	Grin2b	Grin2b	ENSMUSG00000030209	15	7484	1482	Chromosome 6: 135,679,844-136,123,529
	Grin2c	Grin2c	ENSMUSG00000020734	15	4895	1239	Chromosome 11: 115,110,483-115,128,557
	Grin2d	Grin2d	ENSMUSG00000002771	12	5431	1323	Chromosome 7: 53,087,253-53,122,499
Gallus gallus	GRIN2A	IPI00599444.2	ENSGALG00000007278	12	4311	1437	Chromosome 14: 9,473,855-9,621,382
	GRIN2B	IPI00599161.2	ENSGALG00000011809	12	4115	1370	Chromosome 1: 50,347,697-50,466,578
	GRIN2C		GENSCAN	7	1371	456	Chromosome18: 10,456,392-10,465,045
	GRIN2D		LOC431090	4	2012	Pseudo gene	Chromosome: Un:54,643,203-54,645,214
Taeniopygia guttata	GRIN2A	GRIN2A	ENSTGUG00000004747	12	4308	1436	Chromosome 14: 5,977,301-6,128,781
	GRIN2B	GRIN2B	ENSTGUG00000009456	11	4095	1365	Chromosome 1A: 47,867,340-47,985,971
	GRIN2C	GRIN2C	ENSTGUG00000008858	14	2712	904	Chromosome 18: 9,034,664-9,046,223
	GRIN2D		GENSCAN	3	891	Pseudo gene	Chromosome: Un: 95,535,264- 95,532,770
Anolis carolinensis	GRIN2A	GRIN2A	ENSACAG00000000813	9	1950	650	scaffold_1504: 3,454-48,127
	GRIN2B	GRIN2B	ENSACAG00000010469	12	4503	1500	scaffold_58: 487,238-709,703
	GRIN2C-1		ENSACAG00000005521	12	2694	898	scaffold_19: 2,153,663-2,217,851
	GRIN2C-2		ENSACAG00000005515	5	954	318	scaffold_19: 2,136,649-2,148,309
	GRIN2D	GRIN2D	ENSACAG00000016220	14	2556	852	scaffold_76: 1,737,968-1,761,598
Tetraodon nigroviridis	GRIN2A-1	GRIN2A-2	ENSTNIG00000011608	22	4509	1502	Chromosome Un_random: 7,310,151-7,387,432
	GRIN2A-2	GRIN2A-1	ENSTNIG00000008277	15	2391	797	Chromosome 18: 9,415,308-9,430,943
	GRIN2B-1	GRIN2B-1	ENSTNIG00000010847	15	3501	1166	Chromosome Un_random: 5,893,147-5,912,039
	GRIN2B-2	GRIN2B-2	ENSTNIG00000005693	20	4206	1401	Chromosome 18: 4,330,808-4,355,150
	GRIN2C-1	GRIN2C-1	ENSTNIG00000011279	14	2730	910	Chromosome 3: 14,664,411-14,679,694
	GRIN2C-2	GRIN2C-2	ENSTNIG00000014456	16	2679	893	Chromosome 2: 346,842-366,554
	GRIN2D-1	GRIN2D-1	ENSTNIG00000018193	23	3357	1119	Chromosome Un_random: 16,524,326-16,559,806
	GRIN2D-2	GRIN2D-2	ENSTNIG00000008101	16	2304	768	Chromosome 8: 8,504,644-8,526,964
Danio rerio	GRIN2A-1	A2BIF1_DANRE	ENSDARG00000034493	11	3978	1325	Chromosome 3: 24,570,723-24,655,428
	GRIN2A-2	grin2ab	ENSDARG00000070543	11	3957	1318	Chromosome 1: 7,047,409-7,092,460
	GRIN2B-1	NP_001121809.1	ENSDARG00000030376	15	5313	1770	Chromosome 1: 42,902,425-43,079,475
	GRIN2B-2	GRIN2B-2	ENSDARG00000079348	18	2856	952	Chromosome 3: 95,288-101,665
	GRIN2C-1	GRIN2C-1	ENSDARG00000078149	14	3165	1055	Chromosome 3: 15,309,760-15,394,831
	GRIN2C-2	LOC100147922	ENSDARG00000077560	13	2778	926	Chromosome 12: 30,799,092-30,883,493
	GRIN2D-1	si:dkey-154b17.1	ENSDARG00000058441	13	5658	1886	Chromosome 19: 9,600,232-9,728,286
	GRIN2D-2	LOC100149482		16	5986	1924	Chromosome 16: 9,911,171-10,120,052
Oryzias latipes	GRIN2A-1	GRIN2A-1	ENSORLG00000012714	15	4107	1368	Chromosome 8: 16,787,162-16,868,203
	GRIN2A-2	GRIN2A-2	ENSORLG00000009184	20	4134	1303	Chromosome 1: 26,080,347-26,119,713
	GRIN2B-1	GRIN2B-1	ENSORLG00000014892	15	4845	1614	Chromosome 8: 20,055,916-20,164,664
	GRIN2B-2	GRIN2B-2	ENSORLG00000004215	23	4767	1588	Chromosome 1: 14,654,509-14,749,186
	GRIN2C-1	GRIN2C-1	ENSORLG00000000882	12	2544	847	Chromosome 8: 909,261-948,083
	GRIN2C-2	GRIN2C-2	ENSORLG00000010971	17	2526	842	Chromosome 19: 13,524,325-13,580,438
	GRIN2D-1		GENSCAN	16	5325	1774	Chromosome 11: 14,601,070-14,636,763
	GRIN2D-2	GRIN2D	ENSORLG00000011448	18	2430	810	Chromosome 16: 16,594,192-16,624,193
Takifugu rubripes	GRIN2A-1	GRIN2A-1	ENSTRUG00000011038	15	4506	1501	scaffold_112: 533,458-612,117
	GRIN2A-2	GRIN2A-2	ENSTRUG00000012978	21	4446	1481	scaffold_40: 842,460-890,261
	GRIN2B-1	GRIN2B-1	ENSTRUG00000005518	15	4947	1648	scaffold_41: 138,311-199,761
	GRIN2B-2	GRIN2B-2	ENSTRUG00000000055	12	3726	1241	scaffold_2163: 112-13,661
	GRIN2C-1	GRIN2C-1	ENSTRUG00000004640	12	2733	911	scaffold_324: 138,987-156,010
	GRIN2C-2	GRIN2C-2	ENSTRUG00000017981	18	2781	927	scaffold_339: 66,465-86,732
	GRIN2D-1	GRIN2D	ENSTRUG00000006912	23	2916	972	scaffold_61: 130,055-177,546
	GRIN2D-2		GENSCAN	15	4848	1616	scaffold_202: 135,490-156,921
Caenorhabditis elegans		nmr-2	T01C3.10	20	2976	991	Chromosome V: 15,006,389-15,011,613
Drophila melanogaster		Nmdar2	FBgn0053513	11	4180	1083	Chromosome X: 1,380,255-1,401,841
Chicken GRIN2C gene was identified to reside in 10.46 m of chicken Chromosome 18, because of the sequenced gap of this location, only 7 exons was obtained using GENSCAN prediction.
