# Supplementary material for: Evolutionary Mode and Functional Divergence of Vertebrate NMDA Receptor Subunit 2 Genes
Source: PLoS One. 2010 Oct 14;5(10):e13342. doi: 10.1371/journal.pone.0013342 (PMC2954789; doi:10.1371/journal.pone.0013342)
Supplement: Table S2 — Orthologous genes surrounding each Grin2 gene in chromosomes of different species. (0.08 MB XLS) [file pone.0013342.s002.xls]

## Sheet: Grin2A
Table S2 Orthologous genes surrounding Grin2A in chromosomes of zebrafish, medaka and human
Species	Gene name	Ensembl gene ID	Genome location
Homo sapiens	RHBDF1	ENSG00000007384	Chromosome 16: 108,058-126,354
	RGS11	ENSG00000076344	Chromosome 16: 318,300-325,980
	AXIN1	ENSG00000103126	Chromosome 16: 337,440-402,673
	NARFL	ENSG00000103245	Chromosome 16: 779,753-791,002
	SOX8	ENSG00000005513	Chromosome 16: 1,031,808-1,036,979
	SSTR5	ENSG00000162009	Chromosome 16: 1,122,756-1,131,437
	C1QTNF8	ENSG00000184471	Chromosome 16: 1,138,226-1,146,244
	FAM100A	ENSG00000153443	Chromosome 16: 4,658,885-4,664,927
	MGRN1	ENSG00000102858	Chromosome 16: 4,674,826-4,740,975
	SEPT12	ENSG00000140623	Chromosome 16: 4,827,615-4,838,522
	A2BP1	ENSG00000078328	Chromosome 16: 7,382,751-7,763,340
	GRIN2A	ENSG00000183454	Chromosome 16: 9,847,261-10,276,611
	MYH11	ENSG00000133392	Chromosome 16: 15,796,992-15,950,890
	ABCC1	ENSG00000103222	Chromosome 16: 16,043,434-16,236,931
	ABCC6	ENSG00000091262	Chromosome 16: 16,243,422-16,317,328
Mus musculus	Abcc1	ENSMUSG00000023088	Chromosome 16: 14,361,653-14,474,965
	Myh11	ENSMUSG00000018830	Chromosome 16: 14,194,625-14,291,465
	Grin2a	ENSMUSG00000059003	Chromosome 16: 9,577,803-9,995,014
	A2bp1	ENSMUSG00000008658	Chromosome 16: 6,809,315-7,411,603
	Sept12	ENSMUSG00000022542	Chromosome 16: 4,986,951-4,997,945
	Mgrn1	ENSMUSG00000022517	Chromosome 16: 4,886,317-4,938,292
	Fam100a	ENSMUSG00000039568	Chromosome 16: 4,874,804-4,879,818
Gallus gallus	XR_026926.1	ENSGALG00000023660	Chromosome 14: 13,819,829-13,820,667
	IPI00813305.1	ENSGALG00000007619	Chromosome 14: 13,105,399-13,107,011
	IPI00590462.3	ENSGALG00000007616	Chromosome 14: 13,016,046-13,094,671
	Q9PVJ0_CHICK	ENSGALG00000007504	Chromosome 14: 12,870,209-12,871,687
	AXN1_CHICK	ENSGALG00000007480	Chromosome 14: 12,791,882-12,866,694
	LOC776436	ENSGALG00000007434	Chromosome 14: 12,580,242-12,604,100
	IPI00600787.4	ENSGALG00000007366	Chromosome 14: 11,206,128-11,385,989
	GRIN2A	ENSGALG00000007278	Chromosome 14: 9,473,855-9,621,382
	LOC416599	ENSGALG00000006698	Chromosome 14: 7,763,329-7,787,071
	MRP1_CHICK	ENSGALG00000006646	Chromosome 14: 7,697,009-7,753,424
	MYH11_CHICK	ENSGALG00000006520	Chromosome 14: 7,623,255-7,682,699
	IPI00593710.3	ENSGALG00000005365	Chromosome 14: 6,051,667-6,063,293
	SOX8_CHICK	ENSGALG00000005263	Chromosome 14: 5,769,583-5,772,973
	NP_001020005.1	ENSGALG00000005258	Chromosome 14: 5,640,745-5,641,857
	IPI00572021.1	ENSGALG00000005253	Chromosome 14: 5,606,544-5,614,554
Taeniopygia guttata	SEPT12	ENSTGUG00000003705	Chromosome 14: 1,794,683-1,797,655
	FAM100A	ENSTGUG00000004120	Chromosome 14: 2,642,017-2,650,356
	MGRN1	ENSTGUG00000004130	Chromosome 14: 2,656,481-2,733,952
	RGS11	ENSTGUG00000004285	Chromosome 14: 2,847,326-2,851,355
	AXIN1	ENSTGUG00000004338	Chromosome 14: 2,856,011-2,923,965
	RHBDF1	ENSTGUG00000004429	Chromosome 14: 3,088,544-3,109,600
	A2BP1	ENSTGUG00000004562	Chromosome 14: 4,376,135-4,501,986
	GRIN2A	ENSTGUG00000004747	Chromosome 14: 5,977,301-6,128,781
	MYH11	ENSTGUG00000005378	Chromosome 14: 7,725,174-7,774,163
	ABCC1	ENSTGUG00000005548	Chromosome 14: 7,803,631-7,838,584
	ABCC6	ENSTGUG00000005678	Chromosome 14: 7,843,159-7,862,492
	NARFL	ENSTGUG00000006791	Chromosome 14: 9,586,368-9,598,656
	SOX8	ENSTGUG00000006856	Chromosome 14: 9,825,549-9,834,888
	SSTR5	ENSTGUG00000006869	Chromosome 14: 9,942,873-9,943,853
Oryzias latipes	GRIN2A-2	ENSORLG00000009184	Chromosome 1: 26,080,347-26,119,713
	AXIN1-2	ENSORLG00000009838	Chromosome 1: 27,365,607-27,376,461
	ABCC6	ENSORLG00000013429	Chromosome 1: 33,325,703-33,347,736
	MYH11-1	ENSORLG00000013536	Chromosome 1: 33,367,096-33,396,412
	MYH11-2	ENSORLG00000000775	Chromosome 8: 726,155-740,416
	AXIN1-1	ENSORLG00000004794	Chromosome 8: 7,549,801-7,565,758
	MGRN1	ENSORLG00000005137	Chromosome 8: 8,315,958-8,321,355
	RHBDF1-1	ENSORLG00000005167	Chromosome 8: 8,329,513-8,359,233
	SOX8	ENSORLG00000007994	Chromosome 8: 11,008,469-11,010,444
	NARFL	ENSORLG00000009181	Chromosome 8: 12,547,846-12,551,341
	SSTR5	ENSORLG00000010452	Chromosome 8: 13,753,098-13,757,184
	GRIN2A-1	ENSORLG00000012714	Chromosome 8: 16,787,162-16,868,203
	ABCC1	ENSORLG00000017141	Chromosome 8: 24,878,337-24,906,788
Danio rerio	sox8	ENSDARG00000037782	Chromosome 3: 60,782,484-60,842,900
	zgc:91984	ENSDARG00000036541	Chromosome 3: 53,800,099-53,896,671
	NP_001138254.1	ENSDARG00000004796	Chromosome 3: 53,752,841-53,775,726
	zgc:112270	ENSDARG00000020976	Chromosome 3: 53,739,156-53,750,165
	axin1	ENSDARG00000026534	Chromosome 3: 40,110,777-40,181,469
	ABCC6-2	ENSDARG00000009582	Chromosome 3: 33,926,512-33,942,982
	LOC100001952	ENSDARG00000076963	Chromosome 3: 33,849,602-33,877,572
	ABCC1	ENSDARG00000059874	Chromosome 3: 33,817,784-33,847,480
	MYH11-2	ENSDARG00000006281	Chromosome 3: 33,789,328-33,812,781
	wu:fe23c11	ENSDARG00000019191	Chromosome 3: 25,977,167-26,008,627
	a2bp1	ENSDARG00000014746	Chromosome 3: 25,368,493-25,458,063
	GRIN2A-1	ENSDARG00000034493	Chromosome 3: 24,570,723-24,655,428
	zgc:158422	ENSDARG00000062216	Chromosome 3: 15,060,056-15,073,776
	GRIN2A-2	ENSDARG00000070543	Chromosome 1: 7,047,409-7,092,460
	rgs11	ENSDARG00000037646	Chromosome 1: 8,510,448-8,538,079
	SSTR5-1	ENSDARG00000079573	Chromosome 1: 53,553,826-53,554,815
	mgrn1	ENSDARG00000018347	Chromosome 12: 19,094,265-19,118,639
	zgc:92858	ENSDARG00000002362	Chromosome 12: 19,233,829-19,255,645
	mgrn1	ENSDARG00000036451	Chromosome 12: 19,257,747-19,282,581
	LOC563403	ENSDARG00000017367	Chromosome 12: 19,524,018-19,560,890

## Sheet: Grin2B
Table S2 Orthologous genes surrounding Grin2B in chromosomes of zebrafish, medaka and human
Species	Gene name	Ensembl gene ID	Genome location
Homo sapiens	KCNA6	ENSG00000151079	Chromosome 12: 4,918,342-4,960,277
	KCNA1	ENSG00000111262	Chromosome 12: 5,019,073-5,027,422
	KCNA5	ENSG00000130037	Chromosome 12: 5,153,085-5,155,949
	GRIN2B	ENSG00000150086	Chromosome 12: 13,714,144-14,133,053
	ARHGDIB	ENSG00000111348	Chromosome 12: 15,094,950-15,114,562
	PDE6H	ENSG00000139053	Chromosome 12: 15,125,978-15,134,799
	GYS2	ENSG00000111713	Chromosome 12: 21,689,123-21,757,781
	KCNJ8	ENSG00000121361	Chromosome 12: 21,917,889-21,927,747
	ABCC9	ENSG00000069431	Chromosome 12: 21,950,323-22,094,336
Mus musculus	Kcna5	ENSMUSG00000045534	Chromosome 6: 126,483,373-126,485,181
	Kcna1	ENSMUSG00000047976	Chromosome 6: 126,586,481-126,595,819
	Kcna6	ENSMUSG00000038077	Chromosome 6: 126,658,352-126,690,212
	Grin2b	ENSMUSG00000030209	Chromosome 6: 135,679,844-136,123,529
	Arhgdib	ENSMUSG00000030220	Chromosome 6: 136,872,177-136,890,420
	Pde6h	ENSMUSG00000064330	Chromosome 6: 136,903,030-136,912,003
	Gys2	ENSMUSG00000030244	Chromosome 6: 142,371,134-142,421,477
	Kcnj8	ENSMUSG00000030247	Chromosome 6: 142,513,459-142,519,879
	Abcc9	ENSMUSG00000030249	Chromosome 6: 142,536,382-142,650,794
Taeniopygia guttata	PDE6H	ENSTGUG00000009202	Chromosome 1A: 47,327,912-47,329,205
	ARHGDIB	ENSTGUG00000009210	Chromosome 1A: 47,349,286-47,354,136
	GRIN2B	ENSTGUG00000009456	Chromosome 1A: 47,867,340-47,985,971
	KCNA5	ENSTGUG00000018536	Chromosome 1A: 63,383,746-63,385,167
	KCNA1	ENSTGUG00000011956	Chromosome 1A: 63,465,808-63,467,283
	ABCC9	ENSTGUG00000012068	Chromosome 1A: 64,901,112-64,963,146
	KCNJ8	ENSTGUG00000012087	Chromosome 1A: 64,973,547-64,978,311
	GYS2	ENSTGUG00000012106	Chromosome 1A: 65,061,125-65,102,122
Gallus gallus	NP_989739.1	ENSGALG00000011728	Chromosome 1: 49,843,955-49,850,096
	IPI00588997.1	ENSGALG00000011738	Chromosome 1: 49,861,152-49,870,692
	GRIN2B	ENSGALG00000011809	Chromosome 1: 50,347,697-50,466,578
	XR_027154.1	ENSGALG00000013244	Chromosome 1: 69,043,334-69,117,758
	O42508_CHICK	ENSGALG00000013251	Chromosome 1: 69,127,480-69,132,455
	IPI00581162.3	ENSGALG00000013265	Chromosome 1: 69,222,143-69,261,521
	IPI00588817.2	ENSGALG00000017281	Chromosome 1: 75,798,894-75,800,435
	Q68PJ3_CHICK	ENSGALG00000017280	Chromosome 1: 75,911,673-75,913,148
	Q7T196_CHICK	ENSGALG00000017279	Chromosome 1: 75,995,740-75,998,489
Anole Lizard	GRIN2B	ENSACAG00000010469	scaffold_58: 487,238-709,703
	ARHGDIB	ENSACAG00000010811	scaffold_58: 1,509,091-1,521,583
	PDE6H	ENSACAG00000020931	scaffold_58: 1,560,149-1,563,401
Danio rerio	GRIN2B-2	ENSDARG00000079348	Chromosome 3: 95,288-101,665
	zgc:112320	ENSDARG00000056791	Chromosome 3: 16,027,848-16,032,829
	arhgdig	ENSDARG00000004034	Chromosome 3: 25,096,027-25,150,980
Oryzias latipes	GRIN2B-2	ENSORLG00000004215	Chromosome 1: 14,654,509-14,749,186
	PDE6H-2	ENSORLG00000004281	Chromosome 1: 14,873,547-14,873,999
	GRIN2B-1	ENSORLG00000014892	Chromosome 8: 20,055,916-20,164,664
	ARHGDIB	ENSORLG00000012994	Chromosome 8: 17,683,617-17,705,923
	PDE6H-1	ENSORLG00000014931	Chromosome 8: 20,306,849-20,307,192
Tetraodon nigroviridis	GRIN2B-1	ENSTNIG00000010847	Chromosome Un_random: 5,893,147-5,912,039
	GYS2	ENSTNIG00000007240	Chromosome Un_random: 8,266,982-8,276,113
	KCNA1-1	ENSTNIG00000002493	Chromosome Un_random: 23,044,373-23,045,636
	KCNA5	ENSTNIG00000000276	Chromosome Un_random: 23,053,284-23,054,981
	KCNJ8	ENSTNIG00000006480	Chromosome Un_random: 23,176,893-23,179,008

## Sheet: Grin2C
Table S2 Orthologous genes surrounding Grin2C in chromosomes of zebrafish, medaka and human
Species	Gene name	Ensembl gene ID	Genome location
Homo sapiens	AXIN2	ENSG00000168646	Chromosome 17: 63,524,685-63,557,765
	PRKCA	ENSG00000154229	Chromosome 17: 64,298,926-64,806,862
	CACNG4	ENSG00000075461	Chromosome 17: 64,961,013-65,029,518
	KCNJ2	ENSG00000123700	Chromosome 17: 68,165,676-68,176,160
	SOX9	ENSG00000125398	Chromosome 17: 70,117,161-70,122,552
	GRIN2C	ENSG00000161509	Chromosome 17: 72,838,162-72,856,966
	KCTD2	ENSG00000180901	Chromosome 17: 73,043,279-73,061,979
	RNF157	ENSG00000141576	Chromosome 17: 74,138,534-74,236,390
	FAM100B	ENSG00000185262	Chromosome 17: 74,261,283-74,267,375
	SPHK1	ENSG00000176170	Chromosome 17: 74,380,690-74,383,941
	RHBDF2	ENSG00000129667	Chromosome 17: 74,466,976-74,497,508
	SEC14L1	ENSG00000129657	Chromosome 17: 75,137,005-75,213,183
	SEPT9	ENSG00000184640	Chromosome 17: 75,277,492-75,496,674
	CYTH1	ENSG00000108669	Chromosome 17: 76,670,130-76,778,379
	AATK	ENSG00000181409	Chromosome 17: 79,091,095-79,139,872
	PDE6G	ENSG00000185527	Chromosome 17: 79,617,489-79,623,633
	ARHGDIA	ENSG00000141522	Chromosome 17: 79,825,598-79,829,238
	NARF	ENSG00000141562	Chromosome 17: 80,416,060-80,446,141
Mus musculus	Cacng4	ENSMUSG00000020723	Chromosome 11: 107,596,094-107,656,008
	Prkca	ENSMUSG00000050965	Chromosome 11: 107,799,562-108,205,068
	Axin2	ENSMUSG00000000142	Chromosome 11: 108,781,680-108,812,093
	Kcnj2	ENSMUSG00000041695	Chromosome 11: 110,927,478-110,936,965
	Sox9	ENSMUSG00000000567	Chromosome 11: 112,643,538-112,649,063
	Grin2c	ENSMUSG00000020734	Chromosome 11: 115,110,483-115,128,557
	Kctd2	ENSMUSG00000016940	Chromosome 11: 115,281,440-115,292,588
	Rnf157	ENSMUSG00000052949	Chromosome 11: 116,197,693-116,274,344
	Fam100b	ENSMUSG00000050628	Chromosome 11: 116,295,408-116,300,388
	Sphk1	ENSMUSG00000061878	Chromosome 11: 116,392,239-116,397,988
	Rhbdf2	ENSMUSG00000020806	Chromosome 11: 116,459,483-116,488,333
	Sec14l1	ENSMUSG00000020823	Chromosome 11: 116,976,552-117,020,582
	Sept9	ENSMUSG00000059248	Chromosome 11: 117,060,975-117,223,638
	Cyth1	ENSMUSG00000017132	Chromosome 11: 117,993,542-118,109,880
	Aatk	ENSMUSG00000025375	Chromosome 11: 119,868,627-119,908,459
	Pde6g	ENSMUSG00000025386	Chromosome 11: 120,308,924-120,314,797
	Arhgdia	ENSMUSG00000025132	Chromosome 11: 120,439,423-120,442,916
	Narf	ENSMUSG00000000056	Chromosome 11: 121,098,567-121,117,169
Taeniopygia guttata	KCNJ2	ENSTGUG00000002878	Chromosome 18: 14,672-15,955
	PDE6G	ENSTGUG00000015835	Chromosome 18_random: 473,437-473,859
	SOX9	ENSTGUG00000002882	Chromosome 18: 681,503-682,959
	ARHGDIA	ENSTGUG00000003498	Chromosome 18: 1,744,414-1,746,637
	AXIN2	ENSTGUG00000004202	Chromosome 18: 2,476,833-2,498,025
	PRKCA	ENSTGUG00000004257	Chromosome 18: 2,719,300-2,857,362
	CACNG4	ENSTGUG00000004385	Chromosome 18: 2,932,267-2,974,670
	NARF	ENSTGUG00000007662	Chromosome 18: 6,675,363-6,688,954
	SEPT9	ENSTGUG00000007714	Chromosome 18: 6,968,400-7,083,927
	SEC14L1	ENSTGUG00000007748	Chromosome 18: 7,485,191-7,523,585
	RHBDF2	ENSTGUG00000007860	Chromosome 18: 7,902,674-7,910,293
	SPHK1	ENSTGUG00000007949	Chromosome 18: 7,992,284-7,994,337
	RNF157	ENSTGUG00000007998	Chromosome 18: 8,048,721-8,062,403
	KCTD2	ENSTGUG00000008750	Chromosome 18: 8,866,851-8,870,938
	GRIN2C	ENSTGUG00000008858	Chromosome 18: 9,034,664-9,046,223
Gallus gallus	IPI00584647.3	ENSGALG00000001603	Chromosome 18: 3,455,973-3,467,857
	NP_001025872.1	ENSGALG00000001656	Chromosome 18: 3,763,496-3,812,282
	IPI00592725.1	ENSGALG00000001684	Chromosome 18: 4,065,723-4,101,275
	RHBDF2	ENSGALG00000001943	Chromosome 18: 4,357,425-4,364,977
	IPI00582138.2	ENSGALG00000023541	Chromosome 18: 4,422,342-4,424,145
	IPI00600953.3	ENSGALG00000002008	Chromosome 18: 4,468,051-4,481,950
	NP_989463.1	ENSGALG00000003903	Chromosome 18: 7,250,777-7,286,082
	NP_001012822.1	ENSGALG00000003943	Chromosome 18: 7,328,233-7,441,502
	NP_989822.1	ENSGALG00000004021	Chromosome 18: 7,624,730-7,645,904
	IRK2_CHICK	ENSGALG00000004376	Chromosome 18: 8,205,149-8,211,893
	SOX9_CHICK	ENSGALG00000004386	Chromosome 18: 8,812,397-8,815,458
	Q5ZMT1_CHICK	ENSGALG00000008443	Chromosome 18: 9,881,918-9,889,500
	NP_989776.1	ENSGALG00000004514	Chromosome 18: 9,170,859-9,171,317
	NP_001026276.1	ENSGALG00000007093	Chromosome 18: 9,736,664-9,743,397
	GRIN2C	GENSCAN	Chromosome18: 10,456,392-10,465,045
	NP_001007914.1	ENSGALG00000007934	Chromosome 18: 10,592,320-10,599,409
Anole Lizard	GRIN2C-1	ENSACAG00000005521	scaffold_19: 2,153,663-2,217,851
	GRIN2C-2	ENSACAG00000005515	scaffold_19: 2,136,649-2,148,309
	KCTD2	ENSACAG00000006112	scaffold_19: 2,762,880-2,776,706
	RNF157	ENSACAG00000008137	scaffold_19: 4,661,718-4,755,685
	FAM100B	ENSACAG00000008208	scaffold_19: 4,798,723-4,836,434
	SPHK1	ENSACAG00000008270	scaffold_19: 5,075,648-5,083,891
		ENSACAG00000008383	scaffold_19: 5,212,154-5,221,345
		ENSACAG00000008391	scaffold_19: 5,224,162-5,227,905
Oryzias latipes	GRIN2C-1	ENSORLG00000000882	Chromosome 8: 909,261-948,083
	FAM100B	ENSORLG00000001268	Chromosome 8: 2,479,162-2,486,558
	AATK-2	ENSORLG00000007487	Chromosome 8: 10,131,200-10,153,609
	CYTH1-1	ENSORLG00000007739	Chromosome 8: 10,448,650-10,458,664
	Q4KSL6_ORYLA	ENSORLG00000007960	Chromosome 8: 10,783,263-10,785,628
	PRKCA-1	ENSORLG00000008825	Chromosome 8: 12,060,941-12,085,377
	AXIN2-1	ENSORLG00000008893	Chromosome 8: 12,286,343-12,297,123
	CACNG4	ENSORLG00000009634	Chromosome 8: 13,244,750-13,262,670
	SEPT9-1	ENSORLG00000009803	Chromosome 8: 13,446,508-13,475,312
	ARHGDIA-1	ENSORLG00000012323	Chromosome 8: 15,809,645-15,815,962
	SPHK1-2	ENSORLG00000012532	Chromosome 8: 16,311,597-16,325,267
	SEC14L1-2	ENSORLG00000012410	Chromosome 8: 16,025,656-16,045,948
	SPHK1-1	ENSORLG00000000682	Chromosome 1: 2,202,539-2,229,879
	RHBDF2	ENSORLG00000000754	Chromosome 1: 2,264,058-2,283,096
	ARHGDIA-2	ENSORLG00000001629	Chromosome 1: 3,678,205-3,686,320
	SEC14L1-1	ENSORLG00000001808	Chromosome 1: 4,196,025-4,216,488
	SEPT9-2	ENSORLG00000003303	Chromosome 1: 11,452,265-11,480,515
	PRKCA-2	ENSORLG00000013842	Chromosome 1: 33,798,649-33,854,028
	CYTH1-2	ENSORLG00000010886	Chromosome 19: 12,227,210-12,237,930
	GRIN2C-2	ENSORLG00000010971	Chromosome 19: 13,524,325-13,580,438
	PDE6G	ENSORLG00000013791	Chromosome 19: 20,467,186-20,468,798
	KCNJ2	ENSORLG00000013847	Chromosome 19: 20,629,139-20,630,425
Tetraodon nigroviridis	SEPT9-1	ENSTNIG00000009759	Chromosome 3: 10,533,645-10,535,661
	CACNG4	ENSTNIG00000011944	Chromosome 3: 9,190,733-9,198,185
	AXIN2-1	ENSTNIG00000017988	Chromosome 3: 9,662,629-9,672,793
	PRKCA-2	ENSTNIG00000017985	Chromosome 3: 9,757,060-9,775,510
	CYTH1-1	ENSTNIG00000009776	Chromosome 3: 10,740,085-10,747,221
	SOX9-1	ENSTNIG00000009759	Chromosome 3: 10,533,645-10,535,661
	KCNJ2	ENSTNIG00000009786	Chromosome 3: 10,886,480-10,887,781
	AATK-1	ENSTNIG00000009791	Chromosome 3: 10,932,968-10,945,909
	FAM100B	ENSTNIG00000011307	Chromosome 3: 14,433,021-14,438,714
	GRIN2C-1	ENSTNIG00000011279	Chromosome 3: 14,664,411-14,679,694
	CYTH1-2	ENSTNIG00000004818	Chromosome 2: 193,522-195,581
	RNF157	ENSTNIG00000003806	Chromosome 2: 239,423-244,643
	GRIN2C-2	ENSTNIG00000014456	Chromosome 2: 346,842-366,554
	KCTD2	ENSTNIG00000011844	Chromosome 2: 1,894,135-1,895,513
	PDE6G	ENSTNIG00000011880	Chromosome 2: 2,353,755-2,354,170
	AATK-2	ENSTNIG00000011881	Chromosome 2: 2,376,811-2,391,157
	NARF	ENSTNIG00000011520	Chromosome 2: 4,082,637-4,087,234
	SOX9-2	ENSTNIG00000007413	Chromosome 2: 5,094,186-5,095,973
Danio rerio	sox9a	ENSDARG00000003293	Chromosome 12: 1,255,276-1,258,916
	zgc:153278	ENSDARG00000025875	Chromosome 12: 21,347,494-21,362,754
	LOC555415	ENSDARG00000057481	Chromosome 12: 30,617,166-30,644,136
	GRIN2C-2	ENSDARG00000077560	Chromosome 12: 30,799,092-30,883,493
	LOC100151337	ENSDARG00000071319	Chromosome 12: 32,344,335-32,357,861
	narf	ENSDARG00000024184	Chromosome 12: 32,397,843-32,410,959
	zgc:73134	ENSDARG00000021488	Chromosome 12: 33,163,292-33,187,614
	AATK-1	ENSDARG00000077477	Chromosome 12: 35,015,861-35,099,390
	pde6g	ENSDARG00000022820	Chromosome 12: 35,369,793-35,377,827
	LOC564522	ENSDARG00000019418	Chromosome 12: 35,888,439-35,889,722
	GRIN2C-1	ENSDARG00000078149	Chromosome 3: 15,309,760-15,394,831
	sept9a	ENSDARG00000020235	Chromosome 3: 31,766,426-31,872,403
	AATK-2	ENSDARG00000078222	Chromosome 3: 49,237,664-49,249,180
	arhgdia	ENSDARG00000043795	Chromosome 3: 52,838,748-52,886,375
	axin2	ENSDARG00000014147	Chromosome 3: 54,294,558-54,314,153
	cyth1	ENSDARG00000076742	Chromosome 3: 57,377,402-57,445,497
	zgc:112372	ENSDARG00000076968	Chromosome 3: 58,970,330-58,978,196
	LOC794222	ENSDARG00000074669	Chromosome 3: 59,075,271-59,094,938
	sox9b	ENSDARG00000043923	Chromosome 3: 60,550,432-60,555,556

## Sheet: Grin2D
Table S2 Orthologous genes surrounding Grin2D in chromosomes of zebrafish, medaka and human
Species	Gene name	Ensembl gene ID	Genome location
Homo sapiens	GRIN2D	ENSG00000105464	Chromosome 19: 48,898,132-48,948,187
	KCNJ14	ENSG00000182324	Chromosome 19: 48,958,766-48,969,367
	CYTH2	ENSG00000105443	Chromosome 19: 48,972,289-48,985,571
	LMTK3	ENSG00000142235	Chromosome 19: 48,988,528-49,016,446
	SPHK2	ENSG00000063176	Chromosome 19: 49,122,548-49,133,973
	GYS1	ENSG00000104812	Chromosome 19: 49,471,382-49,496,567
	KCNA7	ENSG00000104848	Chromosome 19: 49,570,675-49,576,198
	MYH14	ENSG00000105357	Chromosome 19: 50,706,885-50,813,799
Mus musculus	Grin2d	ENSMUSG00000002771	Chromosome 7: 53,087,253-53,122,499
	Kcnj14	ENSMUSG00000058743	Chromosome 7: 53,071,831-53,080,126
	Cyth2	ENSMUSG00000003269	Chromosome 7: 53,062,009-53,069,683
	Lmtk3	ENSMUSG00000062044	Chromosome 7: 53,039,108-53,059,514
	Sphk2	ENSMUSG00000057342	Chromosome 7: 52,965,637-52,973,272
	Gys1	ENSMUSG00000003865	Chromosome 7: 52,690,247-52,711,987
	Kcna7	ENSMUSG00000038201	Chromosome 7: 52,661,330-52,666,752
	Myh14	ENSMUSG00000030739	Chromosome 7: 51,861,173-51,926,213
Taeniopygia guttata	KCNJ9	ENSTGUG00000015501	Chromosome Un: 42,856,344-42,858,424
	GRIN2D	GENSCAN	Chromosome: Un: 95,535,264- 95,532,770
	ENSTGUG00000015236		Chromosome Un: 101,819,483-101,823,840
	XP_002193949.1	ENSTGUG00000015326	Chromosome Un: 102,383,773-102,385,888
	MYH1-7	ENSTGUG00000013838	Chromosome Un: 116,836,176-116,842,543
Anole Lizard	SPHK2	ENSACAG00000015681	scaffold_76: 922,568-927,137
	GRIN2D	ENSACAG00000016220	scaffold_76: 1,737,968-1,761,598
	KCNJ14	ENSACAG00000016771	scaffold_76: 2,465,458-2,469,345
	CYTH2	ENSACAG00000016682	scaffold_76: 2,437,822-2,449,253
	LMTK3	ENSACAG00000016576	scaffold_76: 2,317,805-2,332,714
Oryzias latipes	KCNJ14	ENSORLG00000010708	Chromosome 16: 16,176,725-16,180,080
	SPHK2	ENSORLG00000010966	Chromosome 16: 16,229,130-16,234,789
	CYTH2	ENSORLG00000011002	Chromosome 16: 16,237,568-16,244,433
	LMTK3	ENSORLG00000011197	Chromosome 16: 16,311,324-16,317,292
	GRIN2D-2	ENSORLG00000011448	Chromosome 16: 16,594,192-16,624,193
Tetraodon nigroviridis	GRIN2D-2	ENSTNIG00000008101	Chromosome 8: 8,504,644-8,526,964
	LMTK3	ENSTNIG00000008084	Chromosome 8: 8,689,456-8,699,651
	CYTH2	ENSTNIG00000008078	Chromosome 8: 8,730,196-8,733,639
	SPHK2	ENSTNIG00000008077	Chromosome 8: 8,735,765-8,742,357
	KCNJ14	ENSTNIG00000008074	Chromosome 8: 8,773,450-8,775,709
	GYS1	ENSTNIG00000011627	Chromosome Un_random: 7,783,392-7,788,309
	GRIN2D-1	ENSTNIG00000018193	Chromosome Un_random: 16,524,326-16,559,806
